# Supplementary material for: Quantifying institutional-level length of stay variation among hospitalizations for schizophrenia in Ontario between 2014–2021
Source: PLOS Ment Health. 2025 Aug 4;2(8):e0000391. doi: 10.1371/journal.pmen.0000391 (PMC12798577; doi:10.1371/journal.pmen.0000391)
Supplement: S1 Table — (XLSX) [file pmen.0000391.s002.xlsx]

## Sheet: table-descriptives_transfers
S1 Table. Descriptive Characteristics Stratified by Transfer Status
		Large Community		Specialty MH		Teaching		Other
	Full Sample	Transfer	No Transfer	Transfer	No Transfer	Transfer	No Transfer	Transfer	No Transfer
n	89186	6568	54256	2658	8106	3464	13237	363	534
Discharge (Fiscal) Year (%)
2014	10,584 (11.9)	688 (10.5)	6,716 (12.4)	218 (8.2)	1,038 (12.8)	243 (7.0)	1,535 (11.6)	46 (12.7)	100 (18.7)
2015	10,531 (11.8)	728 (11.1)	6,813 (12.6)	303 (11.4)	887 (10.9)	377 (10.9)	1,325 (10.0)	38 (10.5)	60 (11.2)
2016	11,037 (12.4)	716 (10.9)	6,921 (12.8)	363 (13.7)	1,062 (13.1)	379 (10.9)	1,483 (11.2)	52 (14.3)	61 (11.4)
2017	10,863 (12.2)	757 (11.5)	6,666 (12.3)	344 (12.9)	1,041 (12.8)	367 (10.6)	1,602 (12.1)	42 (11.6)	44 (8.2)
2018	10,740 (12.0)	747 (11.4)	6,236 (11.5)	339 (12.8)	1,104 (13.6)	410 (11.8)	1,792 (13.5)	37 (10.2)	75 (14.0)
2019	11,868 (13.3)	882 (13.4)	7,067 (13.0)	356 (13.4)	1,095 (13.5)	517 (14.9)	1,839 (13.9)	36 (9.9)	76 (14.2)
2020	11,670 (13.1)	938 (14.3)	6,933 (12.8)	330 (12.4)	946 (11.7)	528 (15.2)	1,887 (14.3)	44 (12.1)	64 (12.0)
2021	11,893 (13.3)	1,112 (16.9)	6,904 (12.7)	405 (15.2)	933 (11.5)	643 (18.6)	1,774 (13.4)	68 (18.7)	54 (10.1)
Acute LOS (in Days) (mean (SD))	34.93 (129.33)	42.91 (85.68)	20.99 (44.30)	109.10 (151.39)	68.33 (250.30)	63.61 (99.68)	34.72 (132.23)	186.03 (361.22)	193.99 (861.91)
Had ALC Days = Yes (%)	1912 (2.1)	174 (2.6)	553 (1.0)	252 (9.5)	383 (4.7)	146 (4.2)	287 (2.2)	52 (14.3)	65 (12.2)
ALC LOS (in Days) (mean (SD))	2.40 (44.35)	2.02 (32.04)	0.65 (20.53)	8.47 (49.99)	6.53 (65.32)	3.81 (36.36)	1.67 (25.42)	35.98 (207.29)	76.95 (367.77)
Total LOS (in Days) (mean (SD))	37.33 (156.29)	44.94 (96.40)	21.64 (56.54)	117.57 (167.67)	74.86 (286.53)	67.41 (117.09)	36.39 (141.55)	222.01 (533.14)	270.94 (1147.15)
Age at Admit (mean (SD))	40.45 (15.54)	42.74 (17.00)	39.54 (15.10)	42.13 (16.36)	40.85 (15.71)	44.99 (16.44)	40.85 (15.47)	45.60 (16.67)	47.01 (16.96)
Admin. Sex (%)
Female	35,804 (40.1)	2,786 (42.4)	21,762 (40.1)	1025 (38.6)	3,041 (37.5)	1,440 (41.6)	5,351 (40.4)	165 (45.5)	234 (43.8)
Intersex	23 (0.0)	s	s	s	s	s	s	s	s
Male	53,359 (59.8)	3,780 (57.6)	32,488 (59.9)	1631 (61.4)	5,059 (62.4)	2,023 (58.4)	7,880 (59.5)	198 (54.5)	300 (56.2)
Neighbourhood Income Quintile (%)
1st - Lowest Income Quintile	28,439 (31.9)	1,574 (24.0)	17,734 (32.7)	663 (24.9)	2,462 (30.4)	966 (27.9)	4,759 (36.0)	115 (31.7)	166 (31.1)
2nd	16,948 (19.0)	812 (12.4)	10,998 (20.3)	382 (14.4)	1,551 (19.1)	492 (14.2)	2,540 (19.2)	54 (14.9)	119 (22.3)
3rd	13,900 (15.6)	782 (11.9)	9,174 (16.9)	327 (12.3)	1,154 (14.2)	351 (10.1)	1,984 (15.0)	46 (12.7)	82 (15.4)
4th	12,058 (13.5)	650 (9.9)	7,897 (14.6)	294 (11.1)	1,179 (14.5)	310 (8.9)	1,636 (12.4)	28 (7.7)	64 (12.0)
5th - Highest Income Quintile	9,184 (10.3)	479 (7.3)	5,581 (10.3)	277 (10.4)	1,125 (13.9)	237 (6.8)	1,377 (10.4)	25 (6.9)	83 (15.5)
Unkown/Missing	8,657 (9.7)	2,271 (34.6)	2,872 (5.3)	715 (26.9)	635 (7.8)	1,108 (32.0)	941 (7.1)	95 (26.2)	20 (3.7)
SAC Level (%)
CMA	73,772 (82.7)	4,705 (71.6)	43,717 (80.6)	2,148 (80.8)	7,128 (87.9)	3,222 (93.0)	12,399 (93.7)	271 (74.7)	182 (34.1)
CA	8,490 (9.5)	903 (13.7)	6,535 (12.0)	239 (9.0)	520 (6.4)	89 (2.6)	166 (1.3)	s	s
Outside CMA & CA	6,193 (6.9)	899 (13.7)	3,666 (6.8)	236 (8.9)	364 (4.5)	119 (3.4)	505 (3.8)	81 (22.3)	323 (60.5)
Unkown/Missing	731 (0.8)	61 (0.9)	338 (0.6)	35 (1.3)	94 (1.2)	34 (1.0)	167 (1.3)	s	s
PSS-Long at Admit (mean (SD))	4.09 (4.04)	4.24 (4.14)	4.19 (4.05)	4.99 (4.57)	4.15 (3.96)	3.36 (3.80)	3.58 (3.86)	5.50 (4.72)	4.14 (3.87)
Education Level (%)
No Formal Schooling	2,135 (2.4)	38 (0.6)	276 (0.5)	s	s	493 (14.2)	1,301 (9.8)	s	s
8th Grade or Less	2,912 (3.3)	285 (4.3)	1,789 (3.3)	98 (3.7)	251 (3.1)	104 (3.0)	337 (2.5)	21 (5.8)	27 (5.1)
9th to 11th Grade	14,199 (15.9)	1,182 (18.0)	9,078 (16.7)	507 (19.1)	1,332 (16.4)	441 (12.7)	1,480 (11.2)	99 (27.3)	80 (15.0)
Completed High School	28,075 (31.5)	2,126 (32.4)	18,519 (34.1)	761 (28.6)	1,831 (22.6)	944 (27.3)	3,560 (26.9)	113 (31.1)	221 (41.4)
Some College or University	15,221 (17.1)	1,081 (16.5)	9,707 (17.9)	525 (19.8)	1,567 (19.3)	392 (11.3)	1,839 (13.9)	43 (11.8)	67 (12.5)
Technical or Trade School	1,928 (2.2)	143 (2.2)	1,170 (2.2)	s	s	93 (2.7)	311 (2.3)	s	s
Diploma or Bachelors Degree	6,806 (7.6)	459 (7.0)	4,568 (8.4)	174 (6.5)	244 (3.0)	233 (6.7)	1,056 (8.0)	34 (9.4)	38 (7.1)
Graduate Degree or Higher	1,838 (2.1)	96 (1.5)	861 (1.6)	74 (2.8)	522 (6.4)	52 (1.5)	217 (1.6)	s	s
Unknown/Missing	16,072 (18.0)	1,158 (17.6)	8,288 (15.3)	454 (17.1)	2,193 (27.1)	712 (20.6)	3,136 (23.7)	34 (9.4)	97 (18.2)
Income Source (%)
Employment/Pension	51,620 (57.9)	3,865 (58.8)	30,926 (57.0)	1,805 (67.9)	4,871 (60.1)	2,183 (63.0)	7,550 (57.0)	195 (53.7)	225 (42.1)
Insurance/Social Assistance	19,141 (21.5)	1,489 (22.7)	12,132 (22.4)	450 (16.9)	1,025 (12.6)	781 (22.5)	2,974 (22.5)	84 (23.1)	206 (38.6)
Other	7,136 (8.0)	476 (7.2)	4,707 (8.7)	139 (5.2)	570 (7.0)	188 (5.4)	962 (7.3)	49 (13.5)	45 (8.4)
No Income	9,649 (10.8)	690 (10.5)	6,104 (11.3)	250 (9.4)	1,002 (12.4)	292 (8.4)	1,219 (9.2)	s	s
Unkown/Missing	1,640 (1.8)	48 (0.7)	387 (0.7)	14 (0.5)	638 (7.9)	20 (0.6)	532 (4.0)	s	s
Recent Psychiatric Admission (%)
0 Admits in 2 years	31,080 (34.8)	2,046 (31.2)	19,580 (36.1)	506 (19.0)	2,345 (28.9)	1,135 (32.8)	5,214 (39.4)	s	s
1 or 2 Admits in 2 Years	33,947 (38.1)	2,487 (37.9)	19,981 (36.8)	1,229 (46.2)	3,452 (42.6)	1,447 (41.8)	4,943 (37.3)	189 (52.1)	219 (41.0)
> 2 Admits in 2 Years	22,123 (24.8)	1,953 (29.7)	13,914 (25.6)	907 (34.1)	1,662 (20.5)	860 (24.8)	2,593 (19.6)	93 (25.6)	141 (26.4)
Unkown/Missing	2,036 (2.3)	82 (1.2)	781 (1.4)	16 (0.6)	647 (8.0)	22 (0.6)	487 (3.7)	s	s
Recent Community MH Contact (%)
within 30 days	35,926 (40.3)	2,435 (37.1)	20,027 (36.9)	1,409 (53.0)	4,344 (53.6)	1,466 (42.3)	5,681 (42.9)	256 (70.5)	308 (57.7)
> 30 days	20,157 (22.6)	1,484 (22.6)	13,017 (24.0)	634 (23.9)	1,432 (17.7)	869 (25.1)	2,576 (19.5)	s	s
None	30,815 (34.6)	2,519 (38.4)	20,293 (37.4)	586 (22.0)	1,650 (20.4)	1,106 (31.9)	4,475 (33.8)	55 (15.2)	131 (24.5)
Unkown/Missing	2,288 (2.6)	130 (2.0)	919 (1.7)	29 (1.1)	680 (8.4)	23 (0.7)	505 (3.8)	s	s
Addictions-Related Admission = No (%)	71,811 (80.5)	5,259 (80.1)	44,359 (81.8)	2,091 (78.7)	6,044 (74.6)	2,886 (83.3)	10,393 (78.5)	335 (92.3)	444 (83.1)
Marital Status (%)
Married	10,189 (11.4)	802 (12.2)	6,924 (12.8)	188 (7.1)	560 (6.9)	330 (9.5)	1,305 (9.9)	17 (4.7)	63 (11.8)
Divorced	5,877 (6.6)	506 (7.7)	3,539 (6.5)	218 (8.2)	497 (6.1)	266 (7.7)	767 (5.8)	40 (11.0)	44 (8.2)
Partner/Significant Other	1,996 (2.2)	177 (2.7)	1,313 (2.4)	61 (2.3)	104 (1.3)	103 (3.0)	210 (1.6)	10 (2.8)	18 (3.4)
Separated	3,081 (3.5)	261 (4.0)	1,998 (3.7)	82 (3.1)	226 (2.8)	104 (3.0)	378 (2.9)	12 (3.3)	20 (3.7)
Single (Never Married)	65,995 (74.0)	4,541 (69.1)	39,250 (72.3)	2,036 (76.6)	6,582 (81.2)	2,593 (74.9)	10,357 (78.2)	269 (74.1)	367 (68.7)
Widowed	1,750 (2.0)	225 (3.4)	1,045 (1.9)	60 (2.3)	103 (1.3)	s	s	s	s
Unkown/Missing	298 (0.3)	56 (0.9)	187 (0.3)	13 (0.5)	34 (0.4)	s	s	s	s
Temporary Addression at Admission (%)
Yes	20,841 (23.4)	1,695 (25.8)	11,440 (21.1)	584 (22.0)	1,202 (14.8)	1,183 (34.2)	4,609 (34.8)	s	s
No	66,454 (74.5)	4,777 (72.7)	42,232 (77.8)	2,033 (76.5)	6,211 (76.6)	2,258 (65.2)	8,176 (61.8)	310 (85.4)	457 (85.6)
Unkown/Missing	1,891 (2.1)	96 (1.5)	584 (1.1)	41 (1.5)	693 (8.5)	23 (0.7)	452 (3.4)	s	s
